# Supplementary material for: Sirt1 overexpression improves senescence‐associated pulmonary fibrosis induced by vitamin D deficiency through downregulating IL‐11 transcription
Source: Aging Cell. 2022 Jul 30;21(8):e13680. doi: 10.1111/acel.13680 (PMC9381906; doi:10.1111/acel.13680)
Supplement: Supplementary file 1 — Appendix S1. [file ACEL-21-e13680-s001.zip]

Archive with 5 entries (4 files):
- revised acel13680-sup-0001-Supinfo/ACEL_13680_SI1_Figures S1-S4.pdf
- revised acel13680-sup-0001-Supinfo/ACEL_13680_SI2_Figures S1-S4 Legends.docx
- revised acel13680-sup-0001-Supinfo/ACEL_13680_SI3_Table S1.docx
- revised acel13680-sup-0001-Supinfo/ACEL_13680_SI4_Predicting the binding sites of Smad2 or Smad3 in IL-11 promoter.docx
- revised acel13680-sup-0001-Supinfo/
